# Supplementary material for: A complex interplay of various intracellular motifs determines G protein binding and activation of muscarinic receptors
Source: Sci Rep. 2026 Apr 14;16:12370. doi: 10.1038/s41598-026-48667-0 (PMC13083859; doi:10.1038/s41598-026-48667-0)
Supplement: Supplementary file 2 — Supplementary Material 2 [file 41598_2026_48667_MOESM2_ESM.xlsx]

## Sheet: 1C
time (s)	M3 Gq	M3 Go	M2 Go
1.9968	0.0236264	0.00797585	0.0769461
3.9936	0.0314315	-0.0252422	0.0801355
5.9903	0.0012834	-0.0102823	0.0717632
8.0027	0.00277307	-0.0273648	0.0733579
9.9995	0.0250989	0.00889122	0.068175
11.9963	0.0264793	-0.0211679	0.0629921
13.9931	0.0159626	-0.028586	0.0534237
16.0054	0.0104905	-0.00345486	0.051829
18.0022	0.0109476	-0.0206046	0.0653842
19.999	0.00260228	-0.0165833	0.0494369
21.9958	0.0166446	-0.0379488	0.0606
23.9926	0.0144551	-0.0286721	0.053025
26.005	0.0249886	-0.0257102	0.0522277
28.0017	0.0176585	-0.0353451	0.051829
29.9985	0.0247041	-0.0243641	0.0558158
31.9953	0.0326634	-0.0150463	-0.0103742
33.9921	0.0128948	-0.0411911	-0.00219847
36.0045	0.0126046	-0.0460854	0.00208836
38.0012	-0.00079592	-0.0444536	-0.00481806
39.998	-2.7817e-05	-0.056945	-0.00020765
41.9948	-0.00624247	-0.0451307	-0.00770916
43.9916	0.00808109	-0.0353798	-0.00015458
46.004	0.00300403	-0.033395	-0.00093372
48.0007	0.0079725	-0.0211988	-0.0142912
49.9975	0.00452958	-0.0303622	0.00040349
51.9943	0.00923528	-0.0347969	-0.00191812
53.9911	0.0139566	-0.0166125	-0.00708091
56.0035	0.00855486	-0.027499	0.0049328
58.0002	0.0102346	0.00252386	0.00280454
59.997	-0.00895319	-0.0100973	0.00787079
61.9938	0.0150561	-0.00825273	0.00067277
63.9906	0.0136572	-0.00063847	-0.0148167
66.003	-0.00408239	0.00552554	-0.0157313
67.9997	0.00112714	0.0277724	0.00746074
69.9965	0.00642676	0.00914637	-0.00807946
71.9933	-0.0130405	0.0313235	-0.00520678
74.0057	-0.00061326	0.0254394	0.00986078
76.0025	0.00777284	0.0395084	0.0110384
77.9992	-0.00403256	0.0280557	0.0120765
79.996	-0.0214316	0.044158	0.00783475
81.9928	-0.00623909	0.0324277	0.0104192
84.0052	-0.00608857	0.0124685	0.0149484
86.002	0.00553137	0.0391704	0.00776362
87.9987	0.00151889	0.0320519	0.00134027
89.9955	-0.0053466	0.0404791	0.0154346
91.9923	0.150905	0.017264	0.100867
94.0047	0.286385	0.103885	0.223263
96.0015	0.379611	0.276182	0.306588
97.9982	0.440644	0.363176	0.380744
99.995	0.501006	0.436655	0.440546
101.992	0.526492	0.51098	0.466062
104.004	0.577465	0.530405	0.497558
106.001	0.600939	0.59375	0.537028
107.998	0.643192	0.648649	0.572909
109.995	0.661301	0.652027	0.583275
111.991	0.688129	0.690878	0.617961
114.004	0.72837	0.692568	0.639888
116.001	0.705567	0.746622	0.653842
117.997	0.752515	0.761824	0.670986
119.994	0.767941	0.771959	0.674973
121.991	0.77666	0.811655	0.698495
124.003	0.782696	0.853041	0.714044
126	0.807512	0.85473	0.718031
127.997	0.824279	0.869088	0.739958
129.994	0.86385	0.891047	0.759892
131.99	0.856472	0.923142	0.775042
134.003	0.878605	0.922297	0.782219
136	0.867874	0.933277	0.795774
137.996	0.890677	0.969595	0.802552
139.993	0.890007	0.938345	0.818898
142.005	0.889336	0.971284	0.824878
144.002	0.908786	0.997466	0.814113
145.999	0.928236	1.0076	0.844812
147.996	0.950369	1.02365	0.847603
149.993	0.947686	1.03125	0.864746
152.005	0.960429	1.00338	0.874713
154.002	0.95104	0.850507	0.875112
155.999	0.947015	0.665541	0.847204
157.993	0.935614	0.513514	0.794179
160.004	0.912139	0.413007	0.745938
162.001	0.91281	0.345439	0.702482
163.998	0.880617	0.290541	0.635104
165.995	0.891348	0.268581	0.599621
167.992	0.861167	0.244088	0.552178
170.004	0.850436	0.221284	0.511113
172.001	0.837022	0.213682	0.479219
173.998	0.833669	0.195946	0.434965
175.994	0.84507	0.179054	0.407854
177.991	0.792086	0.173142	0.393103
180.003	0.783367	0.166385	0.364796
182	0.804158	0.135135	0.337287
183.997	0.777331	0.178209	0.342869
185.994	0.774648	0.137669	0.304595
187.991	0.752515	0.13598	0.291438
190.003	0.744467	0.123311	0.273896
192	0.729712	0.121622	0.269511
193.996	0.737089	0.130912	0.247982
195.993	0.711603	0.116554	0.231636
198.006	0.709591	0.108108	0.232034
200.002	0.708249	0.101351	0.226054
201.999	0.682093	0.101351	0.219276
203.996	0.690812	0.0988176	0.200937
205.993	0.68947	0.0954392	0.201336
208.005	0.676727	0.0954392	0.190172
210.002	0.668679	0.117399	0.168245
211.999	0.658618	0.0745731	0.176218
213.995	0.657277	0.0853041	0.167846
215.992	0.639839	0.065787	0.161068
218.005	0.635144	0.0797405	0.169042
220.001	0.629779	0.0412445	0.146716
221.998	0.623742	0.0542176	0.157082
223.995	0.63112	0.0648092	0.152297
225.992	0.623742	0.058724	0.144324
228.004	0.623072	0.0517437	0.141932
230.001	0.633132	0.0456217	0.138742
231.998	0.596915	0.0566875	0.131167
233.994	0.590879	0.0423422	0.132363
235.991	0.588867	0.0279508	0.131167
238.004	0.599598	0.0135464	0.13037
240	0.575453	0.037465	0.11203
241.997	0.557344	0.0136182	0.116017
243.994	0.572099	0.0397058	0.116416
245.991	0.579477	0.030936	0.104854
248.003	0.566063	0.0450453	0.110436
250	0.554661	0.0078375	0.097279
251.997	0.55332	0.0160184	0.0857171
253.994	0.549966	0.010428	0.0944882
255.99	0.567404	-0.010245	0.0948869
258.003	0.538565	0.00646872	0.089704
260	0.534541	0.0330731	0.0877106
261.996	0.532528	-0.0146362	0.0853185
263.993	0.513749	-0.00280541	0.0881092
266.005	0.511066	-0.0211118	0.07575
268.002	0.519785	-0.00451607	0.0849198
269.999	0.507042	-0.0116916	0.0869132
271.996	0.596915	0.382601	0.338483
273.993	0.619718	0.461993	0.468853
276.005	0.670691	0.526182	0.535034
278.002	0.674044	0.567568	0.592844
279.998	0.725017	0.625	0.617961
281.995	0.748491	0.638514	0.661019
283.992	0.768612	0.681588	0.704077
286.004	0.785379	0.697635	0.703678
288.001	0.799463	0.751689	0.756703
289.998	0.806841	0.763514	0.785807
291.995	0.833669	0.771115	0.789794
293.991	0.830986	0.791385	0.820891
296.004	0.877264	0.798142	0.844413
298.001	0.89336	0.834459	0.863152
299.998	0.878605	0.842905	0.859165
301.994	0.899396	0.866554	0.883883
303.991	0.905433	0.892736	0.905013
306.003	0.903421	0.936655	0.895844
308	0.943662	0.941723	0.921758
309.997	0.944333	0.91723	0.934117
311.994	0.962441	0.918919	0.934915
313.99	0.971831	0.945101	0.959235
316.003	0.975855	0.964527	0.974783
318	0.973172	0.983108	0.989535
319.997	0.974514	1.00169	0.978371
321.993	1	0.95777	0.99711
324.006	1.01878	1.01943	1.00947
326.002	1.00671	1.02111	1.01505
327.999	1.00939	1.03125	1.03937
329.996	1.00805	1.02703	1.0298
331.993	1.01878	1.04476	1.04734
334.005	1.00671	0.827703	1.03937
336.002	1.03555	0.652872	1.02462
337.999	1.02213	0.473818	0.983554
339.995	1	0.38598	0.937706
341.992	1	0.29223	0.878302
344.005	1.00268	0.272804	0.817303
346.001	0.997988	0.244088	0.764278
347.998	0.975184	0.204392	0.710057
349.995	0.995976	0.190878	0.658627
351.992	0.977867	0.164696	0.633908
354.004	0.963783	0.142736	0.584073
356.001	0.947015	0.153716	0.5454
357.998	0.939638	0.119932	0.520682
359.995	0.97116	0.110642	0.501146
361.991	0.940979	0.136824	0.480415
364.004	0.934943	0.106419	0.448121
366	0.946345	0.108108	0.439749
367.997	0.914152	0.107264	0.406259
369.994	0.925553	0.0844595	0.3939
371.991	0.912139	0.0811214	0.372371
374.003	0.916164	0.0821224	0.36679
376	0.901408	0.0481952	0.35164
377.997	0.900738	0.0572867	0.324928
379.993	0.891348	0.0489866	0.312569
381.99	0.87391	0.0369062	0.318549
384.003	0.890677	0.0521942	0.298615
385.999	0.876593	0.0617983	0.277883
387.996	0.875252	0.0346465	0.282269
389.993	0.862508	0.0331214	0.270308
392.005	0.851777	0.0421449	0.259942
394.002	0.836351	0.0271737	0.273497
395.999	0.857814	0.0490607	0.243995
397.996	0.851777	0.0393335	0.246786
399.993	0.838364	0.0101109	0.238015
402.005	0.849765	-0.0131412	0.238413
404.002	0.834339	0.013086	0.2121
405.998	0.81556	0.0179861	0.210107
407.995	0.820255	0.0434698	0.219276
409.992	0.82495	0.0300059	0.193362
412.004	0.822267	0.00460078	0.196551
414.001	0.800805	0.039019	0.186186
415.998	0.816901	-0.00271438	0.189375
417.995	0.821596	0.0294165	0.1818
419.991	0.79611	0.00763979	0.182597
422.004	0.769953	0.00185046	0.172232
424.001	0.762575	0.0154971	0.175421
425.997	0.771294	0.0210224	0.161068
427.994	0.764588	0.0495941	0.169441
429.991	0.769282	0.0321364	0.161068
432.003	0.764588	-0.0123031	0.167049
434	0.761234	0.00438466	0.156683
435.997	0.76727	0.045407	0.154291
437.994	0.738431	0.0176837	0.159872
439.99	0.755198	0.0308697	0.148709
442.003	0.74782	0.0405264	0.129174
444	0.752515	-0.0238457	0.12439
445.996	0.716968	0.02402	0.133559
447.993	0.725017	0.0124662	0.142729
450.006	0.712944	0.0207854	0.122396
452.002	0.382294	0.00693003	0.0566132
453.999	0.268276	0.00258313	0.0258213
455.996	0.203219	-0.0161279	0.0232035
457.993	0.177733	-0.0276012	0.0139111
460.005	0.144869	-0.0187068	0.0181112
462.002	0.131455	-0.00451627	0.0238709
463.999	0.104628	0.00307949	0.0176298
465.995	0.0979209	-0.0267608	0.0142408
467.992	0.0905433	-0.00708973	0.00903036
470.005	0.0580336	-0.0420415	0.00284483
472.001	0.0533763	-0.0275433	0.0116556
473.998	0.0454833	-0.0140815	0.00300582
475.995	0.0338496	-0.0175746	0.017335
477.992	0.0296482	-0.0345646	0.0195517
480.004	0.0161943	-0.0201871	0.00177556
482.001	0.032016	-0.0125426	0.00236836
483.998	0.0242959	-0.0248114	0.00826178
485.995	0.0111152	-0.0264132	0.00777482
487.991	0.00193905	-0.0162954	-0.0073625
490.004	0.0110783	-0.0297763	-0.0091382
492	0.00268066	-0.0331987	-0.00526678
493.997	0.00196339	-0.0295412	0.00148973
495.994	-0.0191165	-0.00282383	-0.00169462
497.991	0.0102333	-0.0154397	-0.00640714
500.003	0.00582222	0.0099935	-0.0172678
502	-0.00614826	-0.0056374	-0.0115862
503.997	-0.0091442	-0.010004	0.00246668
505.993	0.0015056	0.0013897	0.00028225
507.99	-0.0151261	-0.00252155	-0.0055199
510.003	0.00128176	0.00075234	0.00092471

## Sheet: 1D
time (s)	M3 Gq	M3 Go	M2 Go
0	1.01878	1.04476	1.04734
1.9968	1.00671	0.827703	1.03937
3.9936	1.03555	0.652872	1.02462
5.9903	1.02213	0.473818	0.983554
8.0027	1	0.38598	0.937706
9.9995	1	0.29223	0.878302
11.9963	1.00268	0.272804	0.817303
13.9931	0.997988	0.244088	0.764278
16.0054	0.975184	0.204392	0.710057
18.0022	0.995976	0.190878	0.658627
19.999	0.977867	0.164696	0.633908
21.9958	0.963783	0.142736	0.584073
23.9926	0.947015	0.153716	0.5454
26.005	0.939638	0.119932	0.520682
28.0017	0.97116	0.110642	0.501146
29.9985	0.940979	0.136824	0.480415
31.9953	0.934943	0.106419	0.448121
33.9921	0.946345	0.108108	0.439749
36.0045	0.914152	0.107264	0.406259
38.0012	0.925553	0.0844595	0.3939
39.998	0.912139	0.0811214	0.372371
41.9948	0.916164	0.0821224	0.36679
43.9916	0.901408	0.0481952	0.35164
46.004	0.900738	0.0572867	0.324928
48.0007	0.891348	0.0489866	0.312569
49.9975	0.87391	0.0369062	0.318549
51.9943	0.890677	0.0521942	0.298615
53.9911	0.876593	0.0617983	0.277883
56.0035	0.875252	0.0346465	0.282269
58.0002	0.862508	0.0331214	0.270308
59.997	0.851777	0.0421449	0.259942
61.9938	0.836351	0.0271737	0.273497
63.9906	0.857814	0.0490607	0.243995
66.003	0.851777	0.0393335	0.246786
67.9997	0.838364	0.0101109	0.238015
69.9965	0.849765	-0.0131412	0.238413
71.9933	0.834339	0.013086	0.2121
74.0057	0.81556	0.0179861	0.210107
76.0025	0.820255	0.0434698	0.219276
77.9992	0.82495	0.0300059	0.193362
79.996	0.822267	0.00460078	0.196551
81.9928	0.800805	0.039019	0.186186
84.0052	0.816901	-0.00271438	0.189375
86.002	0.821596	0.0294165	0.1818
87.9987	0.79611	0.00763979	0.182597
89.9955	0.769953	0.00185046	0.172232
91.9923	0.762575	0.0154971	0.175421
94.0047	0.771294	0.0210224	0.161068
96.0015	0.764588	0.0495941	0.169441
97.9982	0.769282	0.0321364	0.161068
99.995	0.764588	-0.0123031	0.167049
101.992	0.761234	0.00438466	0.156683
104.004	0.76727	0.045407	0.154291
106.001	0.738431	0.0176837	0.159872
107.998	0.755198	0.0308697	0.148709
109.995	0.74782	0.0405264	0.129174
111.991	0.752515	-0.0238457	0.12439
114.004

## Sheet: 1E
M2 Go	M3 Go	M3 Gq
37.8259	23.954	107.451
43.9119	42.0711	114.356
31.4033	49.2457	113.752
32.855	36.2721	99.2115
43.1688	36.54	121.416
36.1671	35.2413	95.309
61.7421	14.6997	112.507
	20.8152	109.39
	12.8904	102.539
	27.9911	119.492
	38.2174	76.518
	15.7042	113.292
		97.5207

## Sheet: 1G
		M3 Go											M3 Gq											M2 Go
300 µM	-3.5	1	1	1	1	1	1	1	1	1			1	1	1	1	1	1	1	1	1	1	1	1	1	1	1	1	1	1	1
100 µM	-4	1	1	0.579	1	0.907095	0.997259	1	1	1			1	0.956285	0.791866	0.955133	0.947232	1	0.886033	0.952017	1	1	1	1	1	1	1	1	1	1	1
10 µM	-5	1	0.836487		0.941944	0.749386	0.782521	0.89011	0.832247	0.87876			1	0.862517	0.702079	0.989314	0.910616	1	0.79455	0.807264	1	1	1	1	1	0.905524	1	1	1	1	1
1 µM	-6	0.645467	0.330056		0.437076	0.62144	0.352037	0.329862	0.211754	0.379344			1	0.48764	0.503137	0.660842	0.511937	0.914681	0.711821	0.604017	1	1	1	0.806018	0.68188	0.373827	0.84048	0.751943	0.72215	0.726321	0.807587
100 nM	-7	0.39066	0.152491		0.0333544	0.431959	0.207687	0.156813	0.054216	0.0987387			0.561425	0.0384724	0.209007	0.00510683	0.192839	0.604255	0.535823	0.755247	0.650238	0.704602	0.592442	0.130532	0.133433	0.0336592	0.10492	0.0675725	0.164728	0.143456	0.207952
10 nM	-8	0.455105	0.170593		0.0108456	0.385938	0.0464082	0.175206	0.0776017	0.0374016			0.031962	0	0.0120186	0	0	0.0224294	0.408793	0.454094	0.0259264	0.0178504	0.0146277	0.05356	0.00461675	0.0269988	0	0	0.0790462	0.000982614	0.121112
1 nM	-9	0.324667	0.164543		0.0788719	0.352761	0	0.123762	0.0193069	0.033511			0	0	0.0108012	0	0	0	0.311696	0.3955	0.400398	0.00786605	0	0.0483184	0.0139487	0	0	0	0.0277188	0	0.00975177
100 pM	-10	0.239951	0.120912	0	0		0	0.114579	0.0533974	0.00897937			0	0	0.000312699	0	0	0	0.28062	0.14992	0.0237532	0	0.000137374	0.0488797	0	0	0.000192033	0.0173817	0	0	0.0148737

## Sheet: 1H
M2 Go	M3 Go	M3 Gq
6.433	5.777	7.502
6.291	5.931	7.064
5.815	5.82	5.917
6.437	6.12	7.157
6.296	6.085	5.777
6.533	7.114	7.166
	7.586	7.177
	7.8	7.078
	5.799
	5.554
	5.816

## Sheet: 2A
	WT Go																			TM56 + H8 Go																			TM56 + H8 Gq
0	1.05238	1.04734	1.05661	0.897601	1.02596	1.12557	1.02019													0																			1.03443	0.926316	0.788436	1.12806	1.01218	1.02748	1.07832	1.10807	1.119	1.04381	1.0607
2	1.04135	1.03937	1.03397	0.836729	1.00344	1.06482	1.0443													0																			1.10057	0.874105	0.95138	0.98942	0.950328	1.23044	1.14596	1.20688	1.15845	1.13143	0.999361
4	1.04411	1.02462	0.989891	0.889347	1.02024	0.927522	1.02139													0																			1.16888	0.971789	1.08804	1.12514	1.10403	1.1797	1.1218	1.16101	1.14793	1.16952	1.05048
6	1.01654	0.983554	0.877072	0.821254	0.917908	0.848994	1.0138													0																			1.11467	0.933053	1.0092	1.00109	0.905342	0.972516	1.09442	1.15571	1.14267	1.23048	1.08498
8	0.989662	0.937706	0.816822	0.81919	0.852997	0.850969	0.97065													0																			1.05828	0.832	0.888305	1.16016	1.15089	1.07822	1.10006	1.18041	1.15187	1.00571	0.995527
10	0.886285	0.878302	0.73514	0.767604	0.766323	0.746759	0.941481													0																			1.05611	1.01726	0.99343	1.19081	1.14714	0.964059	1.07751	1.13807	1.12689	1.04762	1.01086
12	0.86561	0.817303	0.669228	0.69332	0.770905	0.698852	0.886759													0																			0.995392	0.978526	1.01445	1.06822	0.995314	1.09937	1.06382	1.1363	1.10454	1.16952	1.04281
14	0.770503	0.764278	0.634452	0.626257	0.672012	0.6707	0.866992													0																			0.981296	0.909474	1.14586	0.990879	0.969072	1.06554	1.04127	1.1116	1.06377	1.04	1.01853
16	0.704342	0.710057	0.51759	0.572608	0.631539	0.626744	0.815645													0																			0.991054	0.842105	1.11432	1.06822	1.08716	1.2685	0.989732	1.09219	1.06509	1.18476	1.02492
18	0.656788	0.658627	0.436717	0.507609	0.625048	0.475614	0.804195													0																			0.862022	0.917895	1.0933	0.995257	0.862231	0.790698	0.996175	1.08513	1.06377	0.990476	0.861342
20	0.598897	0.633908	0.451678	0.467372	0.635739	0.542783	0.783583													0																			0.953104	0.837053	1.11958	1.07698	1.00843	0.849894	0.984095	1.01985	1.08218	0.96381	0.908626
22	0.596141	0.584073	0.417711	0.417849	0.542192	0.508705	0.746339													0																			0.947682	0.786526	0.988173	1.04487	1.01968	0.955603	0.979263	1.07984	1.05457	1.03238	0.941853
24	0.480358	0.5454	0.425394	0.426103	0.546774	0.541301	0.723438													0																			0.909732	0.850526	0.919842	0.944181	0.8791	0.849894	0.960741	1.03044	0.966469	0.971429	0.858786
26	0.509993	0.520682	0.38334	0.38277	0.526155	0.448944	0.692943													0																			0.894551	0.912842	1.21419	0.849325	0.744142	0.786469	0.92128	1.04985	1.01381	0.88	0.874121
28	0.447278	0.501146	0.335625	0.324994	0.520809	0.451414	0.683059													0																			0.928165	0.870737	0.793693	0.993798	1.02343	0.904863	0.926918	0.968681	1.00329	0.910476	0.844728
30	0.432116	0.480415	0.270117	0.323962	0.512791	0.384245	0.65847													0																			0.901057	0.848842	0.762155	0.802627	0.776007	0.756871	0.883431	0.977503	1.00723	0.872381	0.817891
32	0.3949	0.448121	0.287101	0.38277	0.492173	0.428695	0.659194													0																			0.882624	0.943158	1.24047	0.973367	0.9597	0.723044	0.888263	0.995148	0.944116	0.834286	0.780831
34	0.372157	0.439749	0.266882	0.364199	0.494082	0.331399	0.603387													0																			0.854432	0.899368	1.04074	0.931047	0.914714	0.701903	0.864908	0.989854	0.978304	0.990476	0.798722
36	0.328739	0.406259	0.331985	0.304359	0.395189	0.38869	0.602061													0																			0.817566	0.842105	0.777924	0.894564	0.940956	0.752643	0.84397	0.947508	0.902038	1.09333	0.75016
38	0.346657	0.3939	0.247068	0.2569	0.350134	0.362514	0.593142													0																			0.801301	0.832	1.05125	0.950018	1.01593	0.752643	0.829475	0.943979	0.920447	0.940952	0.753994
40	0.298415	0.372371	0.257582	0.23936	0.455899	0.330411	0.591334													0																			0.864191	0.673684	0.777924	0.636264	0.62418	0.816068	0.821421	0.882223	0.888889	0.841905	0.709265
42	0.28532	0.36679	0.245451	0.188806	0.364261	0.341277	0.547701													0																			0.752507	0.796632	0.651774	0.767603	0.83224	0.672304	0.83189	0.878694	0.852071	0.79619	0.719489
44	0.280496	0.35164	0.23615	0.246582	0.201604	0.287937	0.53842													0																			0.747086	0.736	0.86728	0.865378	0.770384	0.782241	0.78035	0.864579	0.890204	0.975238	0.665815
46	0.280496	0.324928	0.192883	0.261027	0.310424	0.238548	0.533478													0																			0.735159	0.943158	1.03022	0.799708	0.78538	0.731501	0.80451	0.933392	0.882314	0.849524	0.668371
48	0.224673	0.312569	0.201375	0.241424	0.340588	0.206939	0.518291													0																			0.821903	0.966737	0.883049	0.75301	0.749766	0.587738	0.769881	0.822232	0.825773	0.761905	0.664537
50	0.269469	0.318549	0.221593	0.218726	0.345934	0.207927	0.49768													0																			0.731906	0.756211	0.714849	0.805545	0.781631	0.634249	0.755386	0.808116	0.781065	0.857143	0.705431
52	0.231564	0.298615	0.186413	0.166108	0.378007	0.236572	0.4931													0																			0.721063	0.872421	0.641262	0.904779	1.00843	0.782241	0.738474	0.81341	0.819198	0.773333	0.63131
54	0.24397	0.277883	0.194096	0.199123	0.330661	0.260773	0.482734													0																			0.641908	0.705684	0.378777	0.827435	0.877226	0.710359	0.703845	0.79753	0.756082	0.8	0.615974
56	0.234321	0.282269	0.168217	0.177457	0.32417	0.369922	0.440909													0																			0.721063	0.786526	0.725361	0.809923	0.764761	0.58351	0.757801	0.815174	0.760026	0.929524	0.615974
58	0.220538	0.270308	0.162151	0.247614	0.256205	0.280035	0.4526													0																			0.648414	0.730947	0.846255	0.802627	0.909091	0.697674	0.673243	0.774592	0.832347	0.754286	0.577636
60	0.207443	0.259942	0.164173	0.17952	0.290569	0.169898	0.44115													0																			0.6701	0.626526	0.788436	0.831813	0.811621	0.651163	0.705456	0.730481	0.763971	0.670476	0.507348
62	0.19297	0.273497	0.0994743	0.166108	0.334861	0.134831	0.44561													0																			0.642993	0.855579	0.946124	0.703393	0.792877	0.524313	0.660358	0.698721	0.740302	0.742857	0.559744
64	0.236389	0.243995	0.131419	0.126902	0.235204	0.145697	0.431748													0																			0.612632	0.732632	0.688568	0.677125	0.70478	0.630021	0.658748	0.719894	0.721893	0.72381	0.561022
66	0.15989	0.246786	0.101092	0.137219	0.230622	0.175824	0.424637													0																			0.666847	0.769684	0.830486	0.814301	0.796626	0.435518	0.679686	0.783414	0.677186	0.754286	0.516294
68	0.16816	0.238015	0.13425	0.0967575	0.263459	0.169404	0.419936													0																			0.601789	0.759579	1.03022	0.42904	0.339269	0.53277	0.643447	0.695192	0.679816	0.662857	0.484345
70	0.136458	0.238413	0.135059	0.14341	0.134784	0.140758	0.417887													0																			0.696124	0.715789	0.688568	0.741335	0.882849	0.330633	0.598349	0.68637	0.653517	0.64	0.493291
72	0.143349	0.2121	0.163364	0.154759	0.195113	0.201506	0.387754													0																			0.58444	0.896	0.856767	0.726742	0.783505	0.773784	0.615261	0.705779	0.660092	0.681905	0.465176
74	0.124742	0.210107	0.13708	0.124839	0.291714	0.141252	0.403423													0																			0.683112	0.774737	0.630749	0.617293	0.558575	0.575053	0.593517	0.68637	0.631164	0.594286	0.474121
76	0.148863	0.219276	0.11848	0.0997393	0.273387	0.176812	0.372928													0																			0.534562	0.789895	0.793693	0.500547	0.573571	0.379001	0.583048	0.70225	0.577252	0.689524	0.488179
78	0.140593	0.193362	0.107157	0.146505	0.189003	0.112606	0.381245													0																			0.562754	0.677053	0.69908	0.656695	0.721649	0.684989	0.554862	0.640494	0.60618	0.647619	0.402556
80	0.143349	0.196551	0.117266	0.154759	0.162658	0.116064	0.382209													0																			0.548658	0.830316	0.798949	0.628968	0.629803	0.515856	0.542782	0.59109	0.621959	0.659048	0.439617
82	0.0964852	0.186186	0.10554	0.120712	0.210386	0.144215	0.358947													0																			0.594199	0.774737	0.919842	0.68734	0.729147	0.604651	0.581437	0.631672	0.598291	0.784762	0.486901
84	0.113026	0.189375	0.0808734	0.141346	0.172967	0.180269	0.339902													0																			0.49119	0.764632	0.972405	0.650857	0.708529	0.498943	0.543588	0.612263	0.598291	0.689524	0.382109
86	0.0833908	0.1818	0.125758	0.160949	0.078656	0.155575	0.346773													0																			0.486853	0.732632	0.503345	0.751551	0.776007	0.528541	0.538756	0.592854	0.604865	0.63619	0.4
88	0.111647	0.182597	0.109584	0.0849546	0.193204	0.147673	0.352438													0																			0.543237	0.818526	0.604468	0.68734	0.701031	0.621564	0.534729	0.617556	0.60881	0.659048	0.357827
90	0.107512	0.172232	0.135059	0.110395	0.202749	0.0179589	0.329898													0																			0.522635	0.771368	0.604468	0.617293	0.627929	0.600423	0.500101	0.576974	0.575937	0.780952	0.398722
92	0.104755	0.175421	0.0885564	0.185711	0.133639	0.061736	0.304466													0																			0.471673	0.720842	0.457602	0.539949	0.622306	0.282107	0.508154	0.621085	0.575937	0.594286	0.339936
94	0.0653157	0.161068	0.0630813	0.0926156	0.129439	0.173355	0.314349													0																			0.526972	0.722526	0.746386	0.475739	0.551078	0.494715	0.488826	0.569916	0.573307	0.659048	0.357827
96	0.107512	0.169441	0.125354	0.14341	0.203513	0.120509	0.309287													0																			0.486853	0.555789	0.476426	0.547246	0.633552	0.30463	0.503322	0.582267	0.506246	0.361967	0.261981
98	0.0951068	0.161068	0.0994743	0.0672935	0.170294	0.118039	0.325921													0																			0.47601	0.714105	0.599212	0.49471	0.504217	0.469345	0.475941	0.543449	0.510191	0.582857	0.314377
100	0.110269	0.167049	0.076021	0.0681261	0.102329	0.16644	0.316398													0																			0.541068	0.759579	0.725361	0.699015	0.873477	0.638478	0.499295	0.57521	0.545694	0.579048	0.378275
102	0.104066	0.156683	0.0816822	0.151664	0.182894	0.0958143	0.302537													0																			0.387097	0.729263	0.840999	0.480117	0.541706	0.5074	0.479162	0.539921	0.448389	0.567619	0.339936
104	0.0813232	0.154291	0.0917913	0.168171	0.15693	0.0508705	0.294703													0																			0.40553	0.779789	0.641262	0.445093	0.481724	0.320385	0.471109	0.532863	0.490467	0.55619	0.351438
106	0.0489828	0.159872	0.0505459	0.140315	0.169912	0.00873273	0.313144													0																			0.394687	0.761263	0.53088	0.395476	0.408622	0.36394	0.442923	0.516983	0.466798	0.655238	0.360383
108	0.0709855	0.148709	0.0469066	0.108331	0.171821	0.0577849	0.274815													0																			0.432638	0.761263	0.720105	0.478657	0.509841	0.196838	0.44856	0.486987	0.507561	0.64381	0.273482
110	0.0612057	0.129174	0.044076	0.0451434	0.145094	0.126929	0.282047													0																			0.406614	0.828632	0.720105	0.484495	0.509841	0.541226	0.458224	0.458756	0.451019	0.590476	0.306709
112	0.0541113	0.12439	0.0598463	0.122775	0.16113	0.0646994	0.244199													0																			0.474925	0.544	0.50586	0.446552	0.487348	0.498943	0.43326	0.494045	0.506246	0.548571	0.304153
114	0.0530087	0.133559	0.0370813	0.0509368	0.116838	0.0646994	0.2624													0																			0.423963	0.631579	0.78318	0.375046	0.436739	0.646934	0.427622	0.481694	0.42735	0.579048	0.263259
116	0.0422152	0.142729	0.0938132	0.0779472	0.155403	-0.017742	0.255409													0																			0.331797	0.693895	0.536137	0.507844	0.588566	0.136877	0.413127	0.456992	0.42998	0.449524	0.254313
118	0.0439232	0.122396	0.111605	0.0719663	0.0572738	0.0770466	0.2354													0																			0.331797	0.860632	0.714849	0.531193	0.639175	-0.0159134	0.423596	0.453463	0.491782	0.525714	0.246645
[truncated: 1 more columns]

## Sheet: 2B,D,E,F
see Fig. 4

## Sheet: 2C
		M2 Go								M2 TM56 M3 Gq								M2 TM56 + ICL3 M3 Gq								M2 TM56 + H8 M3 Gq								M2 Gq
300 µM	-3.5	1	1	1	1	1	1	1	1	1	1	1	1	1				1	1	1						1	1	1						0
100 µM	-4	1	1	1	1	1	1	1	1	1	1	0.925605	1	1				0.988116	1	0.978849						0.974266	1	1						0
10 µM	-5	1	1	0.905524	1	1	1	1	1	0.764301	0.642183	0.384007	0.986904	1				0.420888	0.437098	0.488862						0.711462	0.811958	0.72618						0
1 µM	-6	0.806018	0.68188	0.373827	0.84048	0.751943	0.72215	0.726321	0.807587	0.00146408	0.0719826	0.00271682	0.987611	1				0	0	0.0247456						0	0.0595507	0.14965						0
100 nM	-7	0.130532	0.133433	0.0336592	0.10492	0.0675725	0.164728	0.143456	0.207952	0	0	0	0.768684	0.914331				0	0	0.0207939						0	0	0						0
10 nM	-8	0.05356	0.00461675	0.0269988	0	0	0.0790462	0.000982614	0.121112	0	0	0.00162228	0	0				0.0344471	0.037821	0.00868159						0	0	0						0
1 nM	-9	0.0483184	0.0139487	0	0	0	0.0277188	0	0.00975177	0.00163042	0.0504779	0.0174904	0	0.0377468				0.0553205	0.0108966	0.0660615						0.0705912	0.0270663	0.0313048						0
100 pM	-10	0.0488797	0	0	0.000192033	0.0173817	0	0	0.0148737	0.0207458	0.0457935	0.0198005	0	0				0.00270713	0.0222355	0						0	0.0301291	0.0122833						0
Datum		2022.11	2022.11	20221201

## Sheet: 2G
	WT Go																			ICL2 + ICL3 + TM56 Go																			ICL2 + ICL3 + TM56 Gq
0	1.05238	1.04734	1.05661	0.897601	1.02596	1.12557	1.02019													0.972316	0.991919	0.95599	1.00968	0.946357	0.993311	0.883131	0.879848	0.951778		0.974659	0.974047								0.365961	0.887064	0.522212			0.834142			0.809626	0.876827	1.08661
2	1.04135	1.03937	1.03397	0.836729	1.00344	1.06482	1.0443													0.948008	0.957576	0.968215	1.02905	0.952762	0.839465	0.927818	0.874919	0.923618		0.957505	0.958654								0.432158	0.780287	0.5175			0.765973			0.976602	0.91023	1.05813
4	1.04411	1.02462	0.989891	0.889347	1.02024	0.927522	1.02139													0.958812	0.947475	0.9511	1.02905	0.933547	0.735786	0.949414	0.815551	0.917987		0.968421	0.945767								0.319707	0.76386	0.438097			0.882549			0.929346	0.835073	0.773554
6	1.01654	0.983554	0.877072	0.821254	0.917908	0.848994	1.0138													0.961512	0.963636	0.93643	0.968188	0.904724	0.695652	0.932664	0.608544	0.88138		0.938791	0.919635								0.195746	0.766598	0.508204			0.899208			0.86787	0.893528	0.895733
8	0.989662	0.937706	0.816822	0.81919	0.852997	0.850969	0.97065													0.902093	0.921212	0.91198	0.951591	0.88711	0.591973	0.927306	0.482664	0.944738		0.921637	0.909254								0.247538	0.81588	0.484185			1.06388			0.722431	0.901879	0.390212
10	0.886285	0.878302	0.73514	0.767604	0.766323	0.746759	0.941481													0.920999	0.933333	0.929095	0.936376	0.871097	0.441472	0.957645	0.535136	0.887012		0.94347	0.89923								0.0982169	0.772074	0.300095			0.938751			0.707622	0.835073	0.99478
12	0.86561	0.817303	0.669228	0.69332	0.770905	0.698852	0.886759													0.872384	0.907071	0.875306	0.970954	0.85028	0.474916	0.939198	0.333762	0.925026		0.912281	0.879184								0.265366	0.72553	0.258551			1.28508			0.964107	0.851775	0.46666
14	0.770503	0.764278	0.634452	0.626257	0.672012	0.6707	0.866992													0.904794	0.905051	0.872861	0.934993	0.840673	0.371237	0.964863	0.413473	0.868708		0.881092	0.877394								0.019459	0.687201	0.336694			1.11654			0.757614	0.793016	0.566355
16	0.704342	0.710057	0.51759	0.572608	0.631539	0.626744	0.815645													0.875084	0.882828	0.860636	0.946058	0.834267	0.337793	0.877665	0.31533	0.820838		0.8577	0.863433								0.226376	0.670773	0.434628			0.895317			0.876039	0.802289	0.4781
18	0.656788	0.658627	0.436717	0.507609	0.625048	0.475614	0.804195													0.888589	0.882828	0.853301	0.921162	0.805444	0.337793	0.854208	0.329354	0.844773		0.873294	0.840165								0.260268	0.626968	0.449862			1.21134			0.959373	0.821522	0.649305
20	0.598897	0.633908	0.451678	0.467372	0.635739	0.542783	0.783583													0.866982	0.894949	0.831296	0.910097	0.800641	0.268728	0.865066	0.276767	0.785639		0.859259	0.822982								0.183484	0.626968	0.462993			1.15868			0.968291	0.735413	0.441279
22	0.596141	0.584073	0.417711	0.417849	0.542192	0.508705	0.746339													0.869683	0.864646	0.814181	0.914246	0.800641	0.270315	0.871988	0.291211	0.856037		0.849903	0.824772								0.0827219	0.654346	0.326513			1.15868			0.891394	0.771005	0.350784
24	0.480358	0.5454	0.425394	0.426103	0.546774	0.541301	0.723438													0.848076	0.844444	0.814181	0.883817	0.778223	0.242327	0.845914	0.17083	0.810982		0.846784	0.809379								-0.0516166	0.605065	0.36288			1.06388			1.00236	0.876827	0.671963
26	0.509993	0.520682	0.38334	0.38277	0.526155	0.448944	0.692943													0.858879	0.870707	0.814181	0.939142	0.765412	0.19888	0.826672	0.15202	0.808166		0.8	0.810453								-0.00572041	0.616016	0.337408			1.09548			0.666865	0.78978	-0.307226
28	0.447278	0.501146	0.335625	0.324994	0.520809	0.451414	0.683059													0.850777	0.850505	0.782396	0.86722	0.730184	0.0927722	0.870298	0.0863405	0.81943		0.814035	0.807947								-0.0832657	0.492813	0.250254			1.15868			1.06492	0.719081	0.758822
30	0.432116	0.480415	0.270117	0.323962	0.512791	0.384245	0.65847													0.842674	0.836364	0.782396	0.890733	0.733387	0.133609	0.876537	0.281296	0.801126		0.815595	0.787543								0.00388183	0.558522	0.448464			0.941619			0.918123	0.833246	0.73064
32	0.3949	0.448121	0.287101	0.38277	0.492173	0.428695	0.659194													0.823768	0.852525	0.770171	0.857538	0.71257	0.234704	0.782784	0.23036	0.782823		0.795322	0.762842								-0.0818523	0.52293	0.444056			0.837691			0.799618	0.807066	0.270581
34	0.372157	0.439749	0.266882	0.364199	0.494082	0.331399	0.603387													0.837272	0.810101	0.745721	0.863071	0.675741	0.205531	0.764668	0.19574	0.799718		0.821832	0.771434								-0.0739113	0.52293	0.338295			0.807147			0.604644	0.701271	0.336762
36	0.328739	0.406259	0.331985	0.304359	0.395189	0.38869	0.602061													0.845375	0.838384	0.701711	0.861687	0.674139	0.149228	0.804506	0.256402	0.848997		0.7423	0.757115								-0.0682324	0.498289	0.509998			0.796912			0.882119	0.624722	0.835675
38	0.346657	0.3939	0.247068	0.2569	0.350134	0.362514	0.593142													0.783255	0.791919	0.726161	0.857538	0.659728	0.130067	0.741714	0.287685	0.768743		0.757895	0.74566								0.0971366	0.465435	0.276968			0.698808			1.08257	0.653346	0.140132
40	0.298415	0.372371	0.257582	0.23936	0.455899	0.330411	0.591334													0.777853	0.781818	0.709046	0.829876	0.653323	0.129729	0.728389	0.130004	0.791271		0.731384	0.732773								-0.110453	0.473648	0.221969			0.521191			0.781477	0.663808	0.459173
42	0.28532	0.36679	0.245451	0.188806	0.364261	0.341277	0.547701													0.780554	0.793939	0.699267	0.828492	0.629303	0.145558	0.731203	0.339616	0.709609		0.767251	0.730267								-0.0163975	0.465435	0.293309			0.510625			0.698665	0.754581	0.693644
44	0.280496	0.35164	0.23615	0.246582	0.201604	0.287937	0.53842													0.756246	0.785859	0.674817	0.827109	0.6245	0.202213	0.767799	0.288024	0.629356		0.736062	0.726687								-0.0515981	0.457221	0.296185			0.572366			0.66874	0.794176	0.160938
46	0.280496	0.324928	0.192883	0.261027	0.310424	0.238548	0.533478													0.758947	0.755556	0.647922	0.816044	0.610088	0.180904	0.731255	0.272304	0.705385		0.753216	0.716664								0.183625	0.40794	0.182024			0.476843			0.854866	0.680406	0.72005
48	0.224673	0.312569	0.201375	0.241424	0.340588	0.206939	0.518291													0.750844	0.781818	0.650367	0.811895	0.560448	0.184353	0.727446	0.308357	0.708201		0.7423	0.709862								-0.0250827	0.394251	0.299512			0.426866			0.623831	0.652372	0.148748
50	0.269469	0.318549	0.221593	0.218726	0.345934	0.207927	0.49768													0.748143	0.767677	0.630807	0.813278	0.554043	0.243471	0.679525	0.342289	0.696938		0.732943	0.696259								0.0324532	0.336756	0.274761			0.551041			0.585128	0.524737	0.224287
52	0.231564	0.298615	0.186413	0.166108	0.378007	0.236572	0.4931													0.713032	0.739394	0.613692	0.810512	0.522018	0.112396	0.692747	0.320005	0.611052		0.672125	0.682298								0.0375475	0.347707	0.262435			0.462129			0.490974	0.535702	0.624847
54	0.24397	0.277883	0.194096	0.199123	0.330661	0.260773	0.482734													0.723835	0.757576	0.623472	0.782849	0.541233	0.201167	0.66214	0.311841	0.523759		0.718908	0.682656								0.0319566	0.394251	0.214171			0.483035			0.30254	0.593962	0.178959
56	0.234321	0.282269	0.168217	0.177457	0.32417	0.369922	0.440909													0.723835	0.757576	0.591687	0.784232	0.526821	0.157377	0.69716	0.286962	0.513904		0.734503	0.676571								0.0944352	0.339493	0.190406			0.536983			0.814403	0.540402	0.176312
58	0.220538	0.270308	0.162151	0.247614	0.256205	0.280035	0.4526													0.713032	0.753535	0.589242	0.786999	0.518815	0.182712	0.648434	0.315957	0.478705		0.690838	0.660462								-0.0774688	0.306639	0.203405			0.45378			0.692388	0.524148	0.245266
60	0.207443	0.259942	0.164173	0.17952	0.290569	0.169898	0.44115													0.686023	0.737374	0.586797	0.82296	0.504404	0.175196	0.698568	0.226409	0.489968		0.695517	0.65366								-0.189933	0.336756	0.336465			0.679339			0.417588	0.553699	0.878603
62	0.19297	0.273497	0.0994743	0.166108	0.334861	0.134831	0.44561													0.726536	0.725253	0.569682	0.802213	0.493195	0.124492	0.706774	0.253173	0.492784		0.637817	0.652228								-0.0944012	0.336756	0.0481619			0.603457			0.474378	0.563491	0.252439
64	0.236389	0.243995	0.131419	0.126902	0.235204	0.145697	0.431748													0.696826	0.721212	0.572127	0.762102	0.489992	0.173974	0.670603	0.100845	0.480113		0.633138	0.645785								0.0903529	0.342231	0.275307			0.332261			0.456943	0.529751	0.952832
66	0.15989	0.246786	0.101092	0.137219	0.230622	0.175824	0.424637													0.680621	0.715152	0.550122	0.738589	0.488391	0.210664	0.564783	0.187422	0.525167		0.65809	0.642563								0.152364	0.252298	0.274259			0.352781			0.237059	0.582828	0.0809304
68	0.16816	0.238015	0.13425	0.0967575	0.263459	0.169404	0.419936													0.683322	0.713131	0.577017	0.763485	0.472378	0.14693	0.666709	0.193385	0.484337		0.683041	0.632182								-0.226673	0.295688	0.135308			0.577613			0.52411	0.53156	0.298562
70	0.136458	0.238413	0.135059	0.14341	0.134784	0.140758	0.417887													0.675219	0.688889	0.577017	0.771784	0.493195	0.120239	0.559142	0.132975	0.44773		0.667446	0.620011								-0.314891	0.281999	0.120239			0.669719			0.442972	0.519466	0.285593
72	0.143349	0.2121	0.163364	0.154759	0.195113	0.201506	0.387754													0.664416	0.692929	0.530562	0.741355	0.507606	0.180549	0.64636	0.108401	0.373108		0.695517	0.612135								0.168008	0.260687	0.0984291			0.295577			0.288733	0.567178	-0.362569
74	0.124742	0.210107	0.13708	0.124839	0.291714	0.141252	0.403423													0.683322	0.690909	0.518337	0.721992	0.488391	0.174993	0.593558	0.0586498	0.382964		0.692398	0.614999								-0.0615837	0.26792	0.0425413			0.561232			0.518418	0.472805	0.554575
76	0.148863	0.219276	0.11848	0.0997393	0.273387	0.176812	0.372928													0.667117	0.678788	0.535452	0.744122	0.506005	0.214054	0.51716	0.0423028	0.473073		0.615984	0.608914								-0.161568	0.267039	0.234639			0.474597			0.227335	0.378114	0.242408
78	0.140593	0.193362	0.107157	0.146505	0.189003	0.112606	0.381245													0.672519	0.70101	0.530562	0.726141	0.4996	0.12536	0.665112	0.104142	0.429426		0.65653	0.585645								0.0581515	0.252766	0.0570152			0.248367			0.0455219	0.449633	0.576635
80	0.143349	0.196551	0.117266	0.154759	0.162658	0.116064	0.382209													0.669818	0.69697	0.535452	0.717842	0.485188	0.25371	0.524287	0.121791	0.350581		0.623782	0.586719								0.202694	0.235672	0.212215			0.460394			0.321112	0.36815	0.193743
82	0.0964852	0.186186	0.10554	0.120712	0.210386	0.144215	0.358947													0.6158	0.680808	0.498778	0.688797	0.489992	0.177874	0.491674	-0.122467	0.416755		0.644055	0.576696								-0.095998	0.247175	0.162342			0.399861			0.459345	0.367893	0.452894
84	0.113026	0.189375	0.0808734	0.141346	0.172967	0.180269	0.339902													0.640108	0.682828	0.530562	0.735823	0.478783	0.270791	0.578857	0.0296387	0.44773		0.614425	0.57777								-0.112435	0.222193	0.0962169			0.194834			0.377289	0.402137	0.207438
86	0.0833908	0.1818	0.125758	0.160949	0.078656	0.155575	0.346773													0.664416	0.660606	0.488998	0.724758	0.483587	0.207158	0.482081	-0.00260888	0.454769		0.651852	0.565599								-0.114788	0.240311	0.241426			0.308402			0.289078	0.463555	-0.110434
88	0.111647	0.182597	0.109584	0.0849546	0.193204	0.147673	0.352438													0.613099	0.672727	0.520782	0.701245	0.504404	0.207666	0.572978	0.0781256	0.359029		0.633138	0.560229								0.0760061	0.201802	0.129984			0.202559			0.379958	0.49782	0.335039
90	0.107512	0.172232	0.135059	0.110395	0.202749	0.0179589	0.329898													0.607698	0.674747	0.511002	0.684647	0.501201	0.177171	0.441504	-0.0822951	0.419571		0.617544	0.56882								-0.0678114	0.180882	0.0234901			0.27995			0.369108	0.37717	0.167438
92	0.104755	0.175421	0.0885564	0.185711	0.133639	0.061736	0.304466													0.621202	0.664646	0.501222	0.680498	0.472378	0.200518	0.561201	-0.222826	0.419571		0.626901	0.550564								0.0712007	0.204123	0.0777373			0.0175226			0.37267	0.367469	0.0111099
94	0.0653157	0.161068	0.0630813	0.0926156	0.129439	0.173355	0.314349													0.599595	0.658586	0.525672	0.688797	0.485188	0.219891	0.471816	0.151371	0.419571		0.594152	0.547342								0.0937448	0.184485	0.0376861			0.144932			0.348019	0.364747	0.660675
96	0.107512	0.169441	0.125354	0.14341	0.203513	0.120509	0.309287													0.594193	0.638384	0.520782	0.681881	0.506005	0.13552	0.426256	-0.0106619	0.387188		0.559844	0.533023								-0.00387258	0.224281	0.0689351			0.348671			0.368781	0.287456	-0.00999115
98	0.0951068	0.161068	0.0994743	0.0672935	0.170294	0.118039	0.325921													0.591492	0.658586	0.479218	0.651452	0.494796	0.166388	0.560526	0.0440219	0.489968		0.592593	0.531949								-0.114496	0.189928	0.151814			0.0506206			0.39145	0.244534	0.465009
100	0.110269	0.167049	0.076021	0.0681261	0.102329	0.16644	0.316398													0.577988	0.664646	0.501222	0.626556	0.465973	0.198577	0.482793	-0.114537	0.404083		0.603509	0.525148								0.181114	0.232617	0.106063			0.0621469			0.154077	0.31499	-0.156106
102	0.104066	0.156683	0.0816822	0.151664	0.182894	0.0958143	0.302537													0.575287	0.636364	0.479218	0.630705	0.454764	0.276121	0.482634	-0.048268	0.42661		0.57076	0.531949								0.36047	0.160557	0.211795			-0.0464578			0.189897	0.358406	0.598189
104	0.0813232	0.154291	0.0917913	0.168171	0.15693	0.0508705	0.294703													0.559082	0.632323	0.462103	0.654219	0.448359	0.208841	0.447553	0.00475348	0.429426		0.603509	0.516556								-0.0399018	0.197913	0.0252973			0.0355132			0.124944	0.27827	0.343759
106	0.0489828	0.159872	0.0505459	0.140315	0.169912	0.00873273	0.313144													0.556381	0.646465	0.488998	0.644537	0.446757	0.14224	0.374523	0.0379554	0.477297		0.523977	0.51942								-0.138488	0.205614	-0.0302542			-0.175161			0.27628	0.403146	0.380185
108	0.0709855	0.148709	0.0469066	0.108331	0.171821	0.0577849	0.274815													0.588791	0.626263	0.491443	0.648686	0.424339	0.167607	0.485037	0.00607457	0.399859		0.573879	0.505817								-0.144411	0.208966	0.220238			-0.0686396			0.443327	0.27702	0.156239
110	0.0612057	0.129174	0.044076	0.0451434	0.145094	0.126929	0.282047													0.556381	0.634343	0.501222	0.644537	0.443555	0.138641	0.506815	-0.00880901	0.511088		0.595712	0.501879								0.111244	0.169806	0.0295077			-0.0169617			0.566402	0.334716	0.119199
112	0.0541113	0.12439	0.0598463	0.122775	0.16113	0.0646994	0.244199													0.550979	0.632323	0.466993	0.625173	0.438751	0.172468	0.534047	-0.0566895	0.506864		0.609747	0.489708								0.0165421	0.145995	0.131527			-0.00997149			0.503924	0.342427	0.0281264
114	0.0530087	0.133559	0.0370813	0.0509368	0.116838	0.0646994	0.2624													0.526671	0.632323	0.484108	0.64177	0.429143	0.166358	0.364421	-0.00668067	0.464625		0.587914	0.483623								0.255269	0.146795	0.131653			0.208335			0.371686	0.189691	0.287929
116	0.0422152	0.142729	0.0938132	0.0779472	0.155403	-0.017742	0.255409													0.577988	0.632323	0.493888	0.647303	0.421137	0.160855	0.507845	0.102006	0.499824		0.564522	0.503669								0.208708	0.134065	-0.0351681			0.107854			0.387546	0.323397	0.212273
118	0.0439232	0.122396	0.111605	0.0719663	0.0572738	0.0770466	0.2354													0.575287	0.662626	0.471883	0.604426	0.421137	0.15428	0.502406	0.0567307	0.356213		0.447563	0.432432								-0.0209304	0.108477	0.119269			0.188449			0.497329	0.293856	0.290412
[truncated: 3 more columns]

## Sheet: 2H
		Go			Gq			WT Go
300 µM	-3.5	1	1	1	1	1	1	1	1	1
100 µM	-4	1	0.943764	0.978267	0.919152	0.809812	0.76782	1	1	1
10 µM	-5	0.562335	0.573767	0.545669	0	0.170435	0.00408609	1	1	0.905524
1 µM	-6	0.142356	0.288161	0.304582	0	0	0	0.806018	0.68188	0.373827
100 nM	-7	0.185034	0.233331	0.218937	0	0.132482	0	0.130532	0.133433	0.0336592
10 nM	-8	0.15571	0.202147	0.216577	0	0	0.032759	0.05356	0.00461675	0.0269988
1 nM	-9	0.14742	0.172695	0.148268	0.00916478	0	0.0173978	0.0483184	0.0139487	0
100 pM	-10	0.122643	0.0765412	0.0790014	0.042086	0.00928862	0.0950461	0.0488797	0	0

[truncated: 13 more sheets: 3A, 3B, 3C, 3D, 3G, 3H, 3K, 3L, 3E,F,I,J, 4A,B, 4C,D, 4E,F, 4G,H]
